# Supplementary material for: Extracellular Microvesicle MicroRNAs and Imaging Metrics Improve the Detection of Aggressive Prostate Cancer: A Pilot Study
Source: Cancers (Basel). 2025 Feb 27;17(5):835. doi: 10.3390/cancers17050835 (PMC11898942; doi:10.3390/cancers17050835)
Supplement: Supplementary file 1 [file cancers-17-00835-s001.zip]

Archive with 1 entries (1 files):
- cancers-3289788-supplementary.pdf
